# Supplementary material for: Auricularia auricula’s Exopolysaccharide Mitigates DSS-Induced Colitis Through Dectin–1-Mediated Immunomodulation and Microbiota Remodeling
Source: Pharmaceuticals (Basel). 2025 Jul 22;18(8):1085. doi: 10.3390/ph18081085 (PMC12389670; doi:10.3390/ph18081085)
Supplement: Supplementary file 1 [file pharmaceuticals-18-01085-s001.zip]

Archive with 1 entries (1 files):
- pharmaceuticals-3707808-supplementary.pdf
